# Supplementary material for: Hydrocarbon Degradation and Microbial Survival Improvement in Response to γ-Polyglutamic Acid Application
Source: Int J Environ Res Public Health. 2022 Nov 16;19(22):15066. doi: 10.3390/ijerph192215066 (PMC9690351; doi:10.3390/ijerph192215066)
Supplement: Supplementary file 1 [file ijerph-19-15066-s001.zip]

Archive with 1 entries (1 files):
- ijerph-1980747-supplementary.pdf
